# Supplementary material for: Anthropic cut marks in extinct megafauna bones from the Pampean region (Argentina) at the last glacial maximum
Source: PLoS One. 2024 Jul 17;19(7):e0304956. doi: 10.1371/journal.pone.0304956 (PMC11253959; doi:10.1371/journal.pone.0304956)
Supplement: S2 Table — (XLSX) [file pone.0304956.s007.xlsx]

## Sheet: Sheet1
	S2 Table. Elemental composition of dark spots found in the CRS-10 specimen
	Spectrum 7
	Element	Line Type	Weight %	Weight % Sigma	Atomic %
	O	K series	56.79	0.24	72.86
	Mg	K series	1.26	0.05	1.06
	Al	K series	6.7	0.08	5.09
	Si	K series	17.58	0.12	12.85
	P	K series	2.12	0.05	1.41
	K	K series	1.32	0.04	0.69
	Ca	K series	5.23	0.07	2.68
	Mn	K series	1.95	0.07	0.73
	Fe	K series	5.65	0.1	2.08
	Ti	K series	0.52	0.05	0.22
	Na	K series	0.27	0.05	0.24
	Ba	L series	0.61	0.11	0.09
	Total		100		100
