# Supplementary material for: Anthropic cut marks in extinct megafauna bones from the Pampean region (Argentina) at the last glacial maximum
Source: PLoS One. 2024 Jul 17;19(7):e0304956. doi: 10.1371/journal.pone.0304956 (PMC11253959; doi:10.1371/journal.pone.0304956)
Supplement: S3 Table — (XLSX) [file pone.0304956.s008.xlsx]

## Sheet: Sheet1
	S3 Table	Linear measurements obtained from the CRS-10 specimen
	Element Code	WIS	WIM	WIB	D	RDC	LDC	OA
	PE1_1	0.95	0.65	0.35	0.17	0.47	0.56	138
	PL1_1	0.85	0.55	0.28	0.23	0.56	0.45	123
	PL1_2	1.36	0.94	0.49	0.3	0.75	0.74	134
	PL1_3	0.79	0.53	0.29	0.18	0.42	0.44	130
	PL2_1	1.76	1.1	0.55	0.17	0.96	1	135
	PL2_2	1.69	1.13	0.61	0.33	0.64	7	133
	PL2_3	0.48	0.3	0.15	0.07	0.26	0.24	149
	VC4_1	3.07	2.12	1.22	0.83	1	2.67	98
	VC4_2	8.03	5.5	2.75	1.57	3.33	5.2	135
	VC4_5	0.84	0.63	0.33	0.24	0.42	0.56	119
	VC4_6	0.91	0.61	0.36	0.3	0.51	0.58	113
	VC5_7	0.42	0.27	0.14	0.18	0.34	0.22	94
	VC5_7_2	1.26	0.84	0.44	0.16	0.6	0.65	149
	VC6_1	0.95	0.63	0.38	0.34	0.56	0.59	109
	VC6_2	0.84	0.57	0.26	0.25	0.6	0.39	113
	VC6_3	1.27	0.88	0.44	0.37	0.75	0.73	120
	VC6_4	0.58	0.48	0.28	0.24	0.3	0.46	95
	VC6_5	0.81	0.54	0.29	0.21	0.47	0.45	115
	VC6_6	1.71	1.3	0.79	0.45	0.81	1.03	123
