# Supplementary material for: Anthropic cut marks in extinct megafauna bones from the Pampean region (Argentina) at the last glacial maximum
Source: PLoS One. 2024 Jul 17;19(7):e0304956. doi: 10.1371/journal.pone.0304956 (PMC11253959; doi:10.1371/journal.pone.0304956)
Supplement: S4 Table — (XLSX) [file pone.0304956.s009.xlsx]

## Sheet: Sheet1
S4 Table	2D landmarks obtained from cutmars of the CRS-10 specimen
LM=7
645.00000 1310.00000
858.00000 1253.00000
1017.00000 1181.00000
1219.00000 1098.00000
1422.00000 1158.00000
1607.00000 1228.00000
1740.00000 1272.00000
IMAGE=PE1_1.jpg
ID=0
SCALE=0.000868
LM=7
437.00000 993.00000
548.00000 914.00000
645.00000 867.00000
740.00000 820.00000
867.00000 849.00000
977.00000 917.00000
1102.00000 1013.00000
IMAGE=PL1_1.jpg
ID=1
SCALE=0.001289
LM=7
295.00000 651.00000
428.00000 588.00000
576.00000 511.00000
743.00000 452.00000
898.00000 487.00000
1050.00000 587.00000
1203.00000 640.00000
IMAGE=PL1_2.jpg
ID=2
SCALE=0.001527
LM=7
602.00000 937.00000
760.00000 887.00000
911.00000 821.00000
1103.00000 730.00000
1270.00000 779.00000
1409.00000 865.00000
1570.00000 963.00000
IMAGE=PL1_3.jpg
ID=3
SCALE=0.000819
LM=7
390.00000 1177.00000
652.00000 1121.00000
857.00000 1011.00000
1069.00000 883.00000
1257.00000 951.00000
1456.00000 1039.00000
1681.00000 1118.00000
IMAGE=PL2_1.jpg
ID=4
SCALE=0.001517
LM=7
509.00000 1219.00000
863.00000 1080.00000
1208.00000 946.00000
1652.00000 807.00000
1841.00000 846.00000
2043.00000 962.00000
2276.00000 1114.00000
IMAGE=PL2_2.jpg
ID=5
SCALE=0.000838
LM=7
509.00000 930.00000
599.00000 903.00000
693.00000 864.00000
786.00000 844.00000
872.00000 840.00000
963.00000 863.00000
1092.00000 919.00000
IMAGE=PL2_3.jpg
ID=6
SCALE=0.000857
LM=7
15.00000 881.00000
351.00000 777.00000
658.00000 664.00000
1064.00000 540.00000
1168.00000 647.00000
1228.00000 761.00000
1298.00000 885.00000
IMAGE=VC4_1 .jpg
ID=7
SCALE=0.002408
LM=7
332.00000 885.00000
587.00000 747.00000
844.00000 625.00000
1113.00000 529.00000
1296.00000 616.00000
1474.00000 669.00000
1623.00000 719.00000
IMAGE=VC4_2 .jpg
ID=8
SCALE=0.006210
LM=7
468.00000 956.00000
615.00000 818.00000
821.00000 706.00000
1026.00000 605.00000
1202.00000 618.00000
1350.00000 690.00000
1458.00000 848.00000
IMAGE=VC4_5 .jpg
ID=9
SCALE=0.000847
LM=7
932.00000 1139.00000
1092.00000 1080.00000
1214.00000 976.00000
1377.00000 857.00000
1540.00000 949.00000
1648.00000 1036.00000
1767.00000 1110.00000
IMAGE=VC4_6 .jpg
ID=10
SCALE=0.001088
LM=7
465.00000 658.00000
555.00000 550.00000
620.00000 441.00000
707.00000 399.00000
846.00000 453.00000
996.00000 596.00000
1144.00000 750.00000
IMAGE=VC5_7.jpg
ID=11
SCALE=0.000647
LM=7
341.00000 821.00000
547.00000 738.00000
719.00000 675.00000
959.00000 661.00000
1131.00000 672.00000
1352.00000 730.00000
1536.00000 824.00000
IMAGE=VC5_7_2.jpg
ID=12
SCALE=0.000987
LM=7
522.00000 847.00000
659.00000 706.00000
766.00000 569.00000
964.00000 431.00000
1150.00000 482.00000
1296.00000 580.00000
1483.00000 701.00000
IMAGE=VC6_1.jpg
ID=13
SCALE=0.000989
LM=7
215.00000 562.00000
316.00000 498.00000
420.00000 447.00000
497.00000 409.00000
631.00000 447.00000
777.00000 538.00000
891.00000 703.00000
IMAGE=VC6_2.jpg
ID=14
SCALE=0.001228
LM=7
66.00000 807.00000
228.00000 689.00000
372.00000 557.00000
537.00000 466.00000
718.00000 489.00000
927.00000 559.00000
1088.00000 697.00000
IMAGE=VC6_3.jpg
ID=15
SCALE=0.001206
LM=7
353.00000 820.00000
488.00000 707.00000
651.00000 580.00000
889.00000 455.00000
1039.00000 547.00000
1155.00000 659.00000
1162.00000 780.00000
IMAGE=VC6_4.jpg
ID=16
SCALE=0.000698
LM=7
281.00000 656.00000
390.00000 597.00000
476.00000 511.00000
572.00000 428.00000
716.00000 471.00000
831.00000 534.00000
946.00000 541.00000
IMAGE=VC6_5.jpg
ID=17
SCALE=0.001208
LM=7
148.00000 771.00000
265.00000 667.00000
390.00000 557.00000
618.00000 445.00000
802.00000 474.00000
942.00000 540.00000
1039.00000 605.00000
IMAGE=VC6_6.jpg
ID=18
SCALE=0.001984
